# Supplementary material for: Core Competencies for Psychological Counselors: A Scoping Review
Source: Behav Sci (Basel). 2025 Jan 29;15(2):147. doi: 10.3390/bs15020147 (PMC11851845; doi:10.3390/bs15020147)
Supplement: Supplementary file 1 [file behavsci-15-00147-s001.zip]

Archive with 1 entries (1 files):
- behavsci-3406819-supplementary.pdf
